# Supplementary material for: Mulberry MnGolS2 Mediates Resistance to Botrytis cinerea on Transgenic Plants
Source: Genes (Basel). 2023 Oct 6;14(10):1912. doi: 10.3390/genes14101912 (PMC10606925; doi:10.3390/genes14101912)
Supplement: Supplementary file 1 [file genes-14-01912-s001.zip]

Archive with 1 entries (1 files):
- genes-2581585-supplementary.pdf
